# Supplementary material for: Differences in clinical characteristics and treatment outcomes of submacular hemorrhage caused by age-related macular degeneration and retinal macroaneurysms: A multicenter survey from the Japan Clinical Retina Study (J-CREST) group
Source: PLoS One. 2022 Sep 29;17(9):e0274508. doi: 10.1371/journal.pone.0274508 (PMC9522260; doi:10.1371/journal.pone.0274508)
Supplement: S1 File — (XLSX) [file pone.0274508.s001.xlsx]

## Sheet: AMD hemo
																Before SMH	Treatment history: anti-VEGF monotherapy							Before SMH	Treatment history: PDT					For SMH					Details of PPV						1 month after treatment						After treatment
ID	Age	Sex M=0, F=1	Anticoagulant medication（No=0, Yes=1）	Affected eye (Right eye=0, Left eye=1)	Cause (retinal arterial macroaneurysm = 0, typical AMD = 1, PCV = 2, RAP = 3)	Presence of PED （No=0, hPED=1, sPED=2, s+hPED=3）	Disease duration from AMD onset to SMH（Year)	Time from bleeding to surgery （Day）	Time since bleeding (0: Within 1 week, 1: 8-14 days, 2: More than 14 days)	SMH size (papillary area) (0: <1DA, 1: 1-5DA, 2: >5DA and within arcade, 3: Massive bleeding beyond arcade)		Presence of PED （No=0, Yes=1）	Presence of IRH（No=0, Yes=1、Difficult to distinguish=2）	Presence of sub ILM hemorrhage（No=0,Yes=1）	Thickness of subfoveal hemorrhage(0：＜500μm、１：500-1000μm、2：＞1000μｍ）	With or without anti-VEGF monotherapy （No=0, Yes=1）	Aflibercept=0、Ranibizumab=1、Bevacizumab=2、Other=3）	Number of times administered	Aflibercept=0、Ranibizumab=1、Bevacizumab=2、Other=3）	Number of times administered	PRN=0, TandE=1, fixed=2	Time from last treatment to bleeding （Month）	Combined with surgery（same time〜Within 1 week）（No=0, Yes=1)	With or without PDT （with=0, without=1）	Final PDT irradiation conditions(half dose PDT=0、full dose PDT=2）	Concomitant use (none=0, anti-VEGF therapy=1, STTA=2, triple combination=3)	Total number of treatments	Time from last treatment to bleeding （Month）	Combined with surgery（same time〜Within 1 week）（No=0, Yes=1)	With or without PPV （without=0, with=1）	Gas tamponade in case of no PPV（No＝0、SF6＝１、C3F8＝２）	With or without intravitreal tPA in the case of no PPV（without=0, with=1）	With or without anti VEGF therapy （without=0, with=1）	Time from SMH to treatment（0：Within 1W、１：8-14days、２：more than 14days）	Gas tamponade（No=0, SF6=1, C3F8=2, S.O=3）	Gas（Intravitreal=0, Subretinal=1）	With or without tPA（without=0, with=1）	tPA（Intravitreal=0, Subretinal=1）	Total number of PPV	Recurrence of SMH （No=0, Yes=1)	SMH size (papillary area) (0: <1DA, 1: 1-5DA, 2: >5DA and within arcade, 3: Massive bleeding beyond arcade)		Presence of PED （No=0, Yes=1）	Presence of IRH（No=0, Yes=1、Difficult to distinguish=2）	Presence of sub ILM hemorrhage（No=0,Yes=1）	Thickness of subfoveal hemorrhage(0：＜500μm、１：500-1000μm、2：＞1000μｍ）	Additional Treatment（No=0, Yes=1）	Number of anti VEGF therapy	Number of PDT
											Central retinal thickness(μm）																															Central retinal thickness(μm）
1	72	0	0	0	1	0	1		0	1	500	1	0	0	0	1	1	2			2	3	0	1						0	0	0	1	2						1	3	321	1	0	0	0	1	4	0
2	83	1	0	0	0	0		6	0	1	814	0	1	1	0	0							0	1						0	1	0	0	0						0	0	160	0	1	0	0	0	0	0
3	71	0	0	0	2	1	7	10	1	3	637	0	0	0	2	1	1	6	0	9	2	2	1	0	2	2	1	77	0	0	1	0	1	1						0	3	254	0	0	0	0	0	11	0
4	88	1	1	1	0	0		3	0	2	1389	0		1	2	0							0	1						1			0	0	1	0	1	1	1	0	0	121	0	1	0	0	0	0	0
5	83	0	0	1	2	1	8	3	0	3	814	1	0	0	1	1	0	12	1	22	2	0	0	0	2	1	4	3	0	0	1	0	0	0						0	0	172	0	0	0	0	0	0	0
6	80	1	1	1	1	1		4	0	3	513	1	0	0	0	0							0	1						1			0	0	1	0	1	1	1	0	0	171	1	0	0	0	0	0	0
7	91	1	0	0	2	1		4	0	2	314	1	0	0	0	0							0	1						0	1	0	0	0						0	1	244	1	0	0	0	0	0	0
8	94	0	1	1	2	1	10	2	1	3	617	1	0	0	1	0	0	1					1	1						1			1	2	1	0	0		1	0	3	204	1	0	0	0	1	3	0
9	78	0	1	1	1	1		1	0	1	737	1	0	0	1	0								1						0	1	0	1	0						0	1	261	1	0	0	0	1	5	0
10	76	0	0	1	2	1			1	2	662	1	0	0	1	0								1						0	0	0	1	1						0	2	605	1	0	0	0	1	2	0
11	86	0	1	1	2	1	10		2	3	1033	1	0	0	1	0								1						0	0	0	1	2						0	3	426	1	0	0	0	1	9	0
12	80	1	0	0	1	1	9		0	3	409	0	0	0	0	1	0	23			0	0		0	2	0	7	59	0	0	0	0	1	2						0	3	307	1	0	0	0	1	6	0
13	64	0	0	1	2	1		8	1	2	804	1	0	0	1	0	2						0	1						1			1	2	1	0	0		1	0	3	148	0	0	0	0	1	6	0
14	57	0	0	1	2	2		2	0	2	697	0	0	0	0	0								1						1			1	0	1	0	0		1	0	1	264	0	0	0	0	1	4	0
15	80	0	0	0	2	1			0	2	1400	1	0	0	2	0								1						0	0	0	1	1						0	2	180	1	0	0	1	1	6	0
16	81	1	1	1	2	1			2	2	612	1	0	0	0	0								1						0	0	0	1	2						0	2	302	1	0	0	0	1	7	0
17	63	1	0	0	2	1			0	1	581	1	0	0	0	0								1						0	0	0	1	2						0	2	297	1	0	0	0	1	11	0
18	81	0	1	0	2	1			2	2	679	1	0	0	1	0								1						0	0	0	1	2						0	2	105	1	0	0	0	1	2	0
19	63	1	0	0	2	1			2	2	563	1	0	0	0	0								1						0	0	0	1	2						0	1	182	1	0	0	0	1	2	0
20	80	1	0	0	2	1			2	3	755	0	0	0	1	0								1						0	0	0	1	2						0	3	706	0	0	0	1	1	1	0
21	68	0	0	0	2	1			2	3	362	1	0	0	0	0								1						0	0	0	1	2						0	3	191	1	0	0	0	1	4	0
22	65	0	0	1	2	1			2	3	235	0	0	0	0	0								1						0	0	0	1	1						0	3	181	0	0	0	0	1	2	0
23	85	1	0	0	0	0			2	1	1031	0	1	1	1	0								1						0	0	0	0							1	3	1355	0	1	1	0	0	0	0
24	90	1	0	0	0	0		10	1	3	535	0	1	1	1	0								1						1			0	1	1	0	0		2	0	0		0		0	0	1	0	0
25	89	1	1	1	0	0			1	2	669	0	1	1	1	0								1						0	0	0	0							0	2	570	0	1	1	0	0
26	86	0	0	0	0	0		6	0	1	628	0	1	1	1	0								1						1			0	0	1	0	0		1	0	1	283	0	1	0	0	0
27	76	1	0	0	0	0		5	0	2	1046	0	1	1	0	0								1						1			0	0	1	0	0		1	0	2	195	0	1	0	0	0
28	90	1	1	0	0	0			0	2	486	0	0	0	0	0								1						0	0	0	0							0	1	250	0	0	0	0	0
29	80	1	0	1	0	0		4	0	3	1008	0	1	0	1	0								1						1			1	0		0	0		1	0	3		0	0	0		1	2	0
30	77	1	0	0	0	0		1	0	2	641	0	1	1	1	0								1						1			0	0	1	0	0		1	0	2	245	0	1	0	0	0
31	87	1	1	0	0	0			2	3	910	0	1	0	1	0								1						0	0	0	0							0	3	486	0	1	0	0	0
32	80	1	0	1	0	0		1	0	3	1584	0	1	1	1	0								1						1			0	0	1	0	0		1	0	3	173	0	1	0	0	0
33	80	1	0	1	0	0		10	0	1	1075	0	1	1	2	0								0						1			0	1	1	0	1	1	1	0	0		0	0	0	0	1	0	0
34	70	0	0	1	0	0			0	2	1079	0	1	1	1	0								0						1			0	1	1	0	0		1	1							0	0	0
35	73	0	0	1	0	0			0	1	960	0	1	1	1	0								0						1			0	1	1	0	0		1	0	0		0	0	0	0	0	0	0
36	74	0	1	0	2			8	1	3			0	0	2	0								0						0	1	1	0	1						0	3	716	1	1	1	0	0	0	0
37	81	1	0	1	1	2	16		2	3	232	0	0	0	0	1	0	15	1	13	0	3	0	0						0	0	0	1	2						1	3	229	1	0	0	0	1	8	0
38	64	1	0	0	2	3	0.5	25	0	3		1	0	0	0	1	0	2	1	2	2	1	1	0						1			1	1	0		0		1	1	3	342	1	0	0	0	1	10	0
39	73	0	0	1	1	1			1	1	506	1	0	0	0	0								0						0	0	0	1	0						0	1	405	0	0	0	0	1	2	0
40	74	1	1	0	0	0			0	1	1083	0	1	1	1	0														0	1	1	0	0						0	1	272	0	1	1	0	0
41	85	1	0	0	0	0		30	2	2	754	0		1		0								0						1		0	0	0	0	0	0	0	1	0	0	246	0	0	0	0	0	0	0
42	82	1	0	1	0	0		7	0	2	1040	0	1	1	0	0								0						1			0	1	1	0	0	0	1	0	1	1040	0	1	1	0	0	0	0
43	78	1	0	0	2	3	2	10	2	3		1	0	0	1	0														1		1	0	2	3		1	1	3	0							0	0	0
44	77	1	0	1	0	0		3	0															0						1			0	0	1	0	0	0	2	1	1	258	0	0	0	0	1	0	0
45	73	1	0	0	0	0		5	0	2	970	0	1	1	1	0								0						1			0	0	1	0	0	0	1	0	1	267	0	0	0	0	0	0	0
46	80	1	0	1	2	1		3	0	1	836.5	1	1	0	0	0							1	1						0	1	0	1	0						0	2	452.5	1	1	0	0	1	7	0
47	56	0	1	1	2	1			2	1	748	1	0	0	1	0							1	1						0	0	0	1	2						0	1	472	1	0	0	0	1	2	0
48	86	1	0	0	0	0		5	0	3	901	0		1	0	0							0	1						1			0	0	1	0	0		2	1	1	217.5	0	0	0	0	0
49	57	0	0	1	2	1		5	0	3	865	1	1	0	0	0							0	1						1			0	0	3		0		2	0	1	412	1	0	0	0	1	1	0
50	87	0	0	0	0	0		44	2	3	887	0	1	1	0	0							0	1						1			0	2	1	0	0		1	0	0	192	0	1	0	0	0
51	62	0	0	1	2	1		3	0	3	191.5	1		0	0	1	0	3					1	1						1			1	0	1	0	0		1	0	0	149	0	0	0	0	1	2	0
52	91	0	0	0	1	0			2	1	705	0	1	0	0	0							1	1						0	0	0	1	2						0	1	353	0	1	0	0	1	5	0
53	85	0	1	0	2	1		10	1	1	395	1	0	0	0	0							1	1						0	1	1	1	1						0	0	209	0	0	0	0	1	3	0
54	66	1	0	1	0	0		6	0	3	1259	0		1	0	0							0	1						1			0	0	3		0		2	1	0	171.5	0	0	0	0	1
55	77	0	0	0	2	1		4	0	1	801.5	1	1	0	0	0							1	1						1			1	0	1	0	0		1	1	1	397	1	1	0	0	1	5	0
56	84	1	0	0	0	0		16	2	2	505	0	0	1	0	0							0	1						1			0	2	1	0	0		1	0	2	151.5	0	0	0	0	0
57	83	0	0	1	0	0			1	1	576	0	0	0	0	0							0	0						0	0	0	1	2						0	1	308	0	0	0	0	1	1	0
58	71	0	0	0	2	1	0.5	4	0	1	1012	1	0	0	1	1	1	1			0	4	0	0						1			0	0	1	0	1	1	1	0	0	348	0	0	0	0	1	12	0
59	65	1	0	1	2	3	20	3	0	2	620	1	0	0	0	0							0	0						1			0	0	1	0	1	1	1	0	0	440	1	0	0	0	1	21	0
60	70	1	0	1	2	1	6	3	0	3	560	1	0	0	0	1	0	3			0	2	0	0						0	1	0	0	0						0	1	85	1	0	0	0	1	1	0
61	69	0	0	1	0	0		4	0	1	715	0	1	1	1	0							0	0						1			0	0		0	1	1	1	0	1	455	0	1	0	0	1	0	0
62	84	1	0	1	0	0		2	0	2	1155	0	1	1	1	0								0						1			0	0		0	1	1	2	1	1	695	0	1	0	1	0	0	0
63	82	0	1	1	1	2		11	1	3	860	0	1	0	0	0								0						1			0	1	0	1	1	1	1	1	0	205	0	0	0	0	0	0	0
64	56	0	0	0	1	2		75	0	3	610	1	1	0	0	0								0						1			0	2		0	1	1	1	1	2	705	0	0	0	1	0	0	0
65	75	0	0	1	2	0		4	0	3	703	0	0	0	1	0								0						1			0	0		0	1	1	1	0	0	165	0	0	0	0	0	0	0
66	84	1	1	1	0	0		3	0	2	1090	0		1		0								0						1			0	0	1	0	1	1	1	0	0	154	0	0	0	0	0	0	0
67	75	0	0	1	0	0		16	1	3	1130	0	0	0	1	0								0						1			0	2	0	1	1	1	1	0	3	790	0	0	0	0	0	0	0
68	80	0	0	1	2	3	1.4	72	2	3	580	1	0	0	0	1	1	5			0	0.25	0	0						1			0	2	air	0	1	1	1	0	0	55	1	0	0	0	1	3	0
69	82	1	0	1	0	0		5	0	3	1030	0	0	1		0								0						1			0	0	1	0	1	1	1	0	0	110	0	0	0	0	0	0	0
70	72	1	0	0	0	0		8	0	1	735	0	1	0	1	0								0						1			0	1		0	1	1	1	0	0	225	0	0	0	0	0	0	0
71	77	0	1	1	2	1	0.2	7	0	1	310	0	0	0	0	0								0						1			0	0		0	1	1	1	0	2	165	1	0	0	0	1	3	0
72	78	1	0	0	0	0		3	0	3	861	0		1	1	0								0						1			0	0		0	1	1	2	1	0	0	0	0	0	0	0	0	0
73	70	0	0	1	0	0		4	0	2	706	0	1	0	1	0								0						1			0	0		0	1	1	1	0	0	480	0	1	0	0	1	0	0
74	83	0	0	0	2	2		12	2	1	810	0	0	0	1	0								0						1			0	1		0	1	1	1	1		99	0	0	0	0	1	1	0
75	86	0	1	0	1	1	0	13	2	2	849	1	1	0	1	0								1						0	0	0	1	1						0		283	1	0	0	0	1	3	0
76	70	0	0	0	2	0	0	18	1	1	297	0	0	0	0	0								1						0	0	0	1	2						0	1	243	1	0	0	0	1	3	0
77	79	0	1	0	2	0	0	0	2	3	321	0	1	0	2	0								1						0	1	0	1	1						0	1	732	0	0	0	1	1	3	0
78	82	1	0	0	2	2	0	9	0	3	506	1	1	0	1	0								1						0	0	0	1	0						0	1	482	1	0	0	1	1	3	0
79	67	1	0	0	1	0	0	17	2	1	795	0	1	0	1	0								1						0	0	0	1	2						0	1	386	0	0	0	0	1	3	0
80	86	1	1	0	0	0	0	4	0	1	455	0	0	1	1	0								1						1			0	0	1	0	0	0	2	0							0	0	0
81	75	0	0	0	2	2	0	4	0	3	376	1	1	0	0	0								1						0	1	0	1	2						0							1	3	0
82	71	0	1	1	1	1	0	13	2	1	692	1	1	0	1	0								1						0	0	0	1	0						0	1	675	1	0	0	1	1	3	0
83	77	0	1	1	0	0	0	27	0	3	583	0	1	0	0	0								1						0	0	0	1	2						0	1	243	0	0	0	0	1	2	0
84	73	0	0	1	2	2	0	11	0	1	457	1	1	0	0	0								1						0	0	0	1	0						0	0	231	1	0	0	0	1	3	0
85	65	0	0	1	2	1	0	33	0	1	615	1	1	0	1	0								1						0	0	0	1	1						0							1	4	0
86	85	1	0	1	2	2	0	4	0	1	277	1	1	0	0	0								1						0	0	0	1	0						0	1	385	1	0	0	0	1	4	0
87	61	0	0	1	0	0	0	14	2	1		0	1	0	1	0								1						0	0	0	1	0						0	1	356	0	0	0	0	1	2	0
88	64	0	0	1	2	2	0	6	0	3	553	1	0	0	0	0								1						0	0	0	1	0						0	3	537	1	0	0	1	1	3	0
89	68	1	0	1	2	2	0	3	1	3	728	1	1	0	1	0								1						0	1	0	1	0						0			0	0	0	0	1	1	0
90	72	1	0	1	2	3	0	10		3	702	1	0	0	2	0								0						1					3		0		1	0	3	344	1	0	0	0	0	0	0
91	67	1	0	1	2	2	0.25			1	642	1	0	0	1	0								0						0										0	1	313	1	0	0	0	1	3	0
92	78	0	0	1	2	2	0.1			2	591	1	0	0	0	0								0						0										0	1	313	1	0	0	0	1	3	0
93	63	1	0	1	2	3	0			2	265	1	0	0	0	0								0						0										0							1	6	0
94	76	0	0	0	1	2	0.1			1	635	1	0	0	0	0								0						0										0	1	213	1	0	0	0	1	12	0
95	58	0	0	1	2	0			1	3	289	0	1	0	0	0								1						0	0	0	1	1						0	3	170	0	0	0	0	1	7	0
96	86	1	0	0	0	0		10	1	2	933	0	1	1	2	0								1						1			0	1	0		0		1	0	1	380	0	1	0	0	0	0	0
97	95	0	0	1	2	1		3	0	0	280	1	1	0	0	0								1						1			1	0	1	0	0		1	0	0	280	1	1	0	0	1	1	0
98	81	1	0	1	0	0		32	2	2		0	1	1	1	0								1						1			0	2	1	0	1	1	2	1	0	117	0	0	0	0	1	0	0
99	86	1	1	1	0	0		3	0	3		1	1	1	1	0								1						1			0	0		0	0		1	0	0		0	0	0	0	0	0	0
100	79	1	0	1	0	1		10	1	3	118	0	0	0	0	0								1						1			0	1	1	0	1	1	1	0	1	145	1	0	0	0	0	0	0
101	57	1	0	1	0	0		6	0	2	231	0	0	0	0	0								1						1			0	0	0		1	1	1	0	0	207	0	0	0	0	0	0	0
102	83	0	1	0	0	0		3	0	2		0		1	0	0							0	1					0	1			0	0	1	0	0		1	1	1	207	0	2	0	0	0	0	0
103	86	0	0	1	1	1	10	60	2	3	425	1		0	0	1	1	12	0	9	0	4	1	1					0	0	1	1	0	0						0	3	330	0	0	0	0	1	6	0
104	74	1	1	0	1	1	1	4	0	3	457	1	1	0	2	1	0	2			0	6	0	1					0	0	1	1	0	0						0	0	232	1	0	0	0	1	1	0
105	86	0	1	1	1	1		3	0	3	498	0	0	0	0	0							1	1					0	0	1	0	0	0						1	0	276	0	0	0	0	0
106	57	1	0	1	2	1		5	0	1	294	0	0	0	0	0							1	1					0	0	1	1	1	0						0	1	248	1	0	0	0	1	1	0
107	74	0	1	0	1	1	4	30	2	3	770	1	0	0	2	1	0				0	2	0	1					0	0	2	1	0	2						1	0	184	1	0	0	1	0
108	74	0	1	0	2	1	4	0	0	3	416	1	1	0	1	1	0	5	1	6	0	4	1	0	2	3	1	6	0	0	2	1	1	0						1	0	294	1	0	0	0	0
109	66	0	0	0	1	1		20	1	3	884	1	1	0	1	0								1						0	1	1	1	2						0	1	550	1	0	0	2	1	2	0
110	71	0	0	1	2	1	1	12	0	3	756	1	0	0	1	1	0	11	2	1	1	2	1	1					0	1			1	1	3		0		1	0	3	498	1	0	0	2	1	1	0
111	70	1	0	0	0	0		4	0	1	591	0	1	0	0	0							1	1					0	0	1	0	1	0						0	1	161	0	0	0	0	1	2	0
112	74	1	0	0	2	1	4	30	2	3	217	1	1	0	0	1	0	5	1	6	0	1	0	0	2	3	1	1	0	0	1	1	0	2						0	1	174	1	0	0	0	1	1	0
113	84	1	0	1	0			5	0	不明		0		1		0								1						1			0	0	1	0	0		1	1	0	315	1	1	0	0	0
114	93	1	0	1	2	1	4	2	0	1	540	1	1	0	0	1	0	6					0	0	2	3	1	40	0	1			0	0	1	0	0		1	0	2	424	0	1	0	0	1	1	0
115	69	0	0	1	2	1		6	0	2	813	1	1	0	1	0							1	1					0	1			1	0	1	0	1	1	1	0	0	209	0	0	0	0	1	1	0
116	75	0	1	1	2	1		5	0	3	863	1	1	0	1	0							1	1					0	1			1	0	1	0	1	1	1	1	2	198	0	0	0	0	1	1	0
117	95	1	1	1	0	0		2	0	1	850	0	1	1	0	0							0	1					0	1			0	0	1	0	1	0	1	0	1	179	0	1	0	0	0
118	68	0	1	0	1	1		16	2	3	459	1	1	0	0	0							0	1					0	0	2	1	0	2						0	0	188	0	0	0	0	1	3
119	88	0	0	0	1		4	10	1	3			0	0	2	1	0	6	1	5	0	3	0	1					0	0	1	1	0	1						0	0	433	0	0	0	0	0
120	77	0	1	0	2	1	2	1	0	3		1	0	0	2	1	0	7					0	1					0	1	1	1	0	0	1	0	1	1	1	1	1	240	1	0	0	1	0
121	77	1	0	0	2	1	0	19	2	1	394	1	0	0	0	0							1	1					0	0	0	1	1	2						0	1	177	1	0	0	0	1	1	0
122	86	0	0	0	2	1	1		2	3	234	1	0	0	0	0								1					0	0	0	0	1	2						0	0	273	1	0	0	0	1	2	0
123	92	0	1	1	0	0		1	0	2			1	1	1	0						4	0	1					0	1			0	0	1	0	1	1	2	0	1	241	0	1	0	0	1	1	0
124	81	0	0	1	1	1		20	2	3	501	1	1	0	0	0							0	1					0	0	0	0	1	2						0							1	2	0
125	73	0	0	1	2	1		6	0	2	725	1	0	0	1	0							1	1					0	0	1	1	1	0						0	1	175	0	0	0	0	1	2	0
126	80	1	0	1	2	3	8	5	0	1	470	1		0	1	1	0	3	1	1	0	2	0	1					0	0	1	1	0	0						0	3	205	0	0	0	0	1	0	0
127	73	0	0	0	1	1			0	1	561	1	1	0	0	0							0	1					0	0	0	0	1	1						0	0	155	1	0	0	0	1	3	0
128	84	0	0	1	1	1	2	10	0		548	1	0	0	0	1	0	8					0	1					0	1			0	0	1	0	0		2	1	3	434	0	0	0	0	0
129	77	0	1	0	2	1	9	20	2	2		1	0	0	0	1	0	3	1	6	0	31	1	0	2	1	1	33	0	1			1	0	1	0	1	1	1	0	0		0	0	0	0	1	2	0
130	63	0	0	1	2	1		5	0	3	684	1	0	0	1	0							1	1					0	1			1	0	2	0	1	1	1	0	0	235	1	0	0	0	1	3	0
131	84	1	1	1	1	1		9	1	2	594	1	1	0	0	0							0	1					0	0	1	0	0	1						0	2	167	1	0	0	0	1	20	0
132	78	1	0	1	0	0		10	1	2	171	0	0	0	0	0							0	1					0	0	0	0	1	1						0	1	217	0	0	0	0	0
133	65	0	0	1	2	1		17	1	1	637	1	0	0	0	0							1	1					0	1			1	2	1	0	1	1	1	0	0	224	1	0	0	0	1	6	0
134	75	0	1	1	1	1	2	0	0	1	602	1	1	0	0	0							0	0	2	0	1	1	0	0	1	1	0	0						0		191	1	0	0	1	1	19	0
135	87	1	0	1	0	0		20	2	3	328	0	0	1	0	0							0	1					0	0	2	1	0	2	0		0		1	1	0	467	0	0	0	0	0
136	80	0	1	1	2	1		0	0	1	663	1	1	0	1	0							0	1					0	0	1	1	0	0						1	0	208	1	0	0	0	1	7	0
137	96	0	1	1	2	1	5	5	1	3	436	0	0	0	0	1	0	6			0	37	1	0	2	3	1	33	0	1			1	0	1	0	1	1	1	0	1	156	0	0	0	0	0
138	79	1	0	1	2	1	4	9	0		397	0	0	0	0	1	0	2			0	26	0	0	0	3	1	28	0	1			0	1			1	0	2	0	1	187	0	0	0	0	0
139	63	0	0	1	2	1		1	0	1	705	1	0	0	0	0							0	1					0	0	1	0	0	0						0	1	418	1	0	0	0	1	3	0
140	74	1	0	1	2	1		2	0	1	619	1	1	0	0	0							1	1					0	0	1	1	1	0						0	0	218	0	0	0	0	1	9	0
141	85	1	0	1	1	1		10	0	3	620	1	1	0	1	0							0	1					0	1			0	1			1	0	1	0	3	496	1	1	0	1	1	4	0
142	87	1	0	1	1			5	0	3			1	1		0							0	1						1			0	0			1	1	2	0		134	1	1	1	0	0
143	70	0	0	1	2	1		3	0	3	724	0	1	0	1	0							0	1					0	0	1	0	0	0						0	3	388	1	0	0	0	1	3	0
144	82	0	1	0	2	1	1		0	1	466	1	1	0	0	1	0	4	1	1	0	3	0	1					0	0	0	0	1	2						0	2	230	1	0	0	0	1	13	0
145	75	1	0	0	1	1		4	0	1	688	1	0	0	0	0							1	0					0	0	1	1	1	0						0	0	188	0	0	0	0	0
146	61	0	0	1	2	1	7		1	3	542	1	1	0	0	1	0					1	0	1					0	0	0	0	1	2	0		0		2	1	0	157	0	0	0	0	1	2	0
147	89	1	1	1	2	1	0	18	1	3	465	1	1	0	0	0							1	1					0	0	1	1	1	2						0	0	174	0	0	0	0	1	4	0
148	79	1	1	0	0	0		10	1	2	1172	0	1	1	0	0							0	1					0	1			0	1	1	0	1	1	2	0	0	157	0	0	0	0	0
149	85	1	0	0	0	0		2	0	2	962	0	1	1	1	0							0	1					0	1			0	0	1	0	1	1	1	0	0	169	0	1	0	0	0
150	72	1	0	1	2	1	4	3	0	3	472	1	0	0	0	1	0	12			0	3	1	0	2	1	5	11	0	0	1	1	1	0						0	3	180	0	0	0	0	1	2	0
151	69	1	0	1	2	1	4	9	1	2	763	1	0	0	1	1	0	6			0	12	0	0		1	1	20	0	0	2	1	0	1						0	0	147	0	0	0	0	0	0	0
152	81	0	0	1	1	1	7	8	0	2	919	1	0	0	1	1	0	3			2	2	1	1					0	0	2	1	1	1						0	1	262	1	0	0	0	1	7
153	72	1	1	0	1	1	2		2	1	826	1		0	1	1	0	4					0	1					0	0	0	0	1	2						0	0	1155	1	1	0	1	1	3	0
154	80	0	1	0	2	1		30	2	3	1244	1	0	0	2	0							1	1					0	0	1	1	1	2						0	3	215	1	0	0	1	1	8	0
155	68	0	0	1	0	0		11	1	1	432	0	1	1	0	0							0	1					0	1			0	1	1	0	0		1	0	1	312	0	0	0	0	1	1	0
156	59	0	1	1	1	1	1	30	2	2	426	1	1	0	0	1	0	3			2	2	1	0	2	1	1	1	0	1			0	2			1	1	1	0	0	149	0	0	0	0	1	3	0
157	75	0	0	1	2	1	0	0	0	2	562	1	0	0	1	0							0	0	2	1	1	0	0	0	2	0	0	0						0	0	133	0	0	0	0	1	1	0
158	64	0	0	1	2	1		13	1	1	350	1	0	0	0	0							0	1					0	0	2	1	0	1						1	1	195	0	0	0	0	1	2	0
159	77	1	0	1	0			3	0	2				1		0							0	1					0	1			0	0	1	0	0		1	1		311	0	0	0	0	0
160	67	0	0	0	2	1			0	2	225	1	1	0	1	0							0	1					0	0	0	0	1	0						0	1	136	1	0	0	0	1	2	0
161	68	0	0	0	2	1		30	2	2	534	1	0	0	0	0							0	1					0	0	2	1	0	2						0	0	133	0	0	0	0	1	7	0
162	77	0	0	0	1	1	2	14	2	2	825	1	1	0	1	1	0	8			0	36	1	0	2	1	1	10	0	1			1	2	1	0	1	1	1	1	0	95	0	0	0	0	1	5	0
163	77	0	0	1	2	1			0	3	741	1	1	0	1	0							0	1					0	0	0	0	1	0						0	3	357	1	0	0	0	1	5	0
164	75	1	0	0	2	1		5	0	2	443	1	1	0	0	0							0	1					0	0	0	0	1	0						0	2	254	1	0	0	0	1	2	0
165	67	1	0	0	2	1		5	0	3	697	0	0	0	1	0							1	1					0	1			1	0	1	0	1	1	1	1	3	141	0	0	0	0	1	4	0
166	70	0	0	0	2	1		25	2	2	580	0	0	0	0	0							1	1					0	0	0	1	1	2						0	0	438	0	0	0	0	1	2	0
167	80	0	1	1	1	0	13	120	2	2	806	0	0	0	0	1	0	2			0	4	0	1					0	0	0	0	1	2						0	2	332	0	0	0	0	1	2	0
168	86	0	1	1	0	0			0	2	809	0	1	1	1	0								1						0	0	0	0							0	2	476	0	0	1	0	0	0	0
169	71	0	1	1	2	1	8	7	1	3	399	1	0	0	0	0								1	2	2	1	25	0	0	1	1	0	0						1	1	187	0	0	0	0	0	0	0
170	81	0	0	1	2		3.5	4	0	3				0	1 or 2	1	0	15			2	1	0	1						1			0	1	3		1	0	2	1	3	199	1	0	0	0	0	0	0
171	84	1	0	1	0	0		6	0	2	420	0		1	0	0								1						1			0	1			0		1	1							0	0	0
172	71	0	1	1	3	1 or 3	4	13	0	3				0	1 or 2	1	1	8	0	18	2	2	0	1						1			0	1	3		1	0	1	0	3	721	1	2	0	1	0	0	0
173	82	0	1	1	2	3	0.2	30	2	2		1	0	0	0	0								1						0	1	1	0	2						0	2	365	1	0	0	1	0	0	0
174	81	0	1	1	2	3		6	1	3	191	1	0	0	0	0								1						0	1	1	0	1						0	0	278	1	0	0	0	1	2	0
175	85	0	0	1	2	1	2.5	2	0	3	370	1	1	0	0	1	0	6			0	4	0	1						0	1	1	0	0						1	0	335	1	0	0	0	1	1	0
176	88	1	0	1	2	2		10	1	2	216	0	0	0	0	0								1						0	1	1	0	1						0	2	205	0	0	0	0	0	0	0
177	69	0	0	1	2	3		10	1	2	339	1	0	0	0	0								1						0	1	1	0	1						1	1	389	1	0	0	0	1	1	0
178	55	0	0	0	2	3	0.7	4	0	3	271	1	0	0	0	1	1	6			1	1	0	1						0	1	1	0	0						1	2	226	0	0	0	0	1	2	0
179	62	0	0	1	2	1		11	1	2	429	1	0	0	0	1	0	1			0	3	0	0	0		1		0	0	1	1	0	1						0	3	262	0	0	0	0	0	0	0
180	68	0	1	0	2	1	5	7	0	2	281	1	0	0	0	0								1						0	1	1	0	0						0	0	212	1	1	0	0	1	2	0
181	81	0	0	1	2	1	5	4	0	3	306	1	0	0	1	1		4					0	1						0	1	1	0	0						1							1	1	0
182	74	0	0	0	2	1	2	2	0	3	237	1	0	0	0	1	0	5			0	0	0	1						0	1	1	0	0	1	0	0		1	1							1	8	0
[truncated: 5 more columns]
